# Supplementary material for: Mutations in NAKED-ENDOSPERM IDD genes reveal functional interactions with SCARECROW during leaf patterning in C4 grasses
Source: PLoS Genet. 2023 Apr 17;19(4):e1010715. doi: 10.1371/journal.pgen.1010715 (PMC10138192; doi:10.1371/journal.pgen.1010715)
Supplement: S1 Table — (XLSX) [file pgen.1010715.s012.xlsx]

## Sheet: Figure 2
		Number of M cells
Plant	Genotype	0	1	2	3	4		Average M cells
ME034V-1	WT	0	0	12	4	0		2.25
ME034V-3	WT	0	0	22	5	0		2.18519
ME034V-4	WT	0	1	15	5	0		2.19048
ME034V-5	WT	0	0	15	5	0		2.25
ME034V-6	WT	0	1	23	6	0		2.16667
ME034V-7	WT	0	0	20	7	0		2.25926
ME034V-8	WT	0	1	22	10	1		2.32353
ME034V-9	WT	0	0	24	6	0		2.2
ME034V-10	WT	0	0	19	5	0		2.20833
2052-6.5c-8-3	Svscr1-m1;Svscr2-m4	0	5	17	2	0		1.875
2052-6.5c-8-19	Svscr1-m1;Svscr2-m4	0	4	8	2	0		1.85714
2052-6.5c-8-24	Svscr1-m1;Svscr2-m4	0	3	8	1	0		1.83333
2052-6.5c-8-25	Svscr1-m1;Svscr2-m4	0	5	12	5	1		2.08696
2052-6.5c-8-37	Svscr1-m1;Svscr2-m4	0	9	15	3	0		1.77778
2052-6.5c-8-39	Svscr1-m1;Svscr2-m4	0	2	4	3	0		2.11111
2052-6.5c-8-43	Svscr1-m1;Svscr2-m4	1	11	16	3	0		1.67742
2052-6.5c-8-53	Svscr1-m1;Svscr2-m4	0	3	8	1	0		1.83333
2054-7.9a-18-222	Svscr1-m2;Svscr2-m1	0	8	16	3	1		1.89286
2054-7.9a-18-234	Svscr1-m2;Svscr2-m1	0	3	4	1	0		1.75
2054-7.9a-18-242	Svscr1-m2;Svscr2-m1	0	3	13	2	1		2.05263
ANOVA
	Df	Sum squares	Mean square	F value	p
Genotype	2	0.57217	0.286083	22.344	1.746e-05
Residuals	17	0.21766	0.012804
TukeyHSD	diff	lwr	upr	p adj
WT - Svscr1-m1;Svscr2-m4	-0.34443	-0.48548	-0.203379	2.43613e-05
WT - Svscr1-m2;Svscr2-m1	-0.327443	-0.520962	-0.133923	0.00122545
Svscr1-m1;Svscr2-m4 - Svscr1-m2;Svscr2-m1	0.016987	-0.179533	0.213507	0.9733

## Sheet: Figure 3
ZmSCR1				ZmSCR1h				ZmNKD1				ZmNKD2
Plant	Genotype	Fold_change		Plant	Genotype	Fold_change		Plant	Genotype	Fold_change		Plant	Genotype	Fold_change
w22-1	WT	0.876076		w22-1	WT	0.978941		411-2 A10	WT	0.997216		411-2-A10	WT	0.847972
w22-5	WT	0.970922		w22-5	WT	0.994145		411-2 A13	WT	1.05836		411-2-A13	WT	1.3398
w22-6	WT	1.17564		w22-6	WT	1.02753		411-2 A15	WT	1.10867		411-2-A15	WT	1.06578
433-2	Zmnkd1-Ds;Zmnkd2-Ds	1.72004		433-2	Zmnkd1-Ds;Zmnkd2-Ds	1.41347		411-2 A16	WT	0.881711		411-2-A16	WT	0.642249
433-4	Zmnkd1-Ds;Zmnkd2-Ds	1.73013		433-4	Zmnkd1-Ds;Zmnkd2-Ds	2.02887		411-2 A8	WT	0.760021		411-2-A8	WT	1.33001
433-5	Zmnkd1-Ds;Zmnkd2-Ds	3.41605		433-5	Zmnkd1-Ds;Zmnkd2-Ds	2.4041		411-2 A18	WT	1.07894		411-2-A18	WT	0.899949
433-6	Zmnkd1-Ds;Zmnkd2-Ds	2.01826		433-6	Zmnkd1-Ds;Zmnkd2-Ds	1.46928		411-2 A19	WT	1.18203		411-2-A19	WT	1.07432
								423-6b A3	Zmscr1-m2;Zmscr1h-m1	0.915762		423-6b-A3	Zmscr1-m2;Zmscr1h-m1	0.567387
Welch two sample t-test on log transformed fold change				Welch two sample t-test on log transformed fold change				423-6b A13	Zmscr1-m2;Zmscr1h-m1	0.612293		423-6b-A13	Zmscr1-m2;Zmscr1h-m1	0.696103
								423-6b A14	Zmscr1-m2;Zmscr1h-m1	0.599776		423-6b-A14	Zmscr1-m2;Zmscr1h-m1	0.599531
t	-4.41161			t	-4.4855			423-6b A16	Zmscr1-m2;Zmscr1h-m1	0.594234		423-6b-A16	Zmscr1-m2;Zmscr1h-m1	0.494522
df	4.4084			df	3.0742			423-6b A10	Zmscr1-m2;Zmscr1h-m1	0.504006		423-6b-A10	Zmscr1-m2;Zmscr1h-m1	0.277887
p	0.01199			p	0.01962			423-6b A23	Zmscr1-m2;Zmscr1h-m1	0.911351		423-6b-A23	Zmscr1-m2;Zmscr1h-m1	0.372257
								423-6b A25	Zmscr1-m2;Zmscr1h-m1	0.684527		423-6b-A25	Zmscr1-m2;Zmscr1h-m1	0.424236
								Welch two sample t-test on log transformed fold change				Welch two sample t-test on log transformed fold change
								t	3.3814			t	4.8726
								df	10.49			df	11.617
								p	0.003036			p	0.0004208

## Sheet: Figure 4
										Number of M cell counts								Number of M cell counts
Plant	Genotype	vein density (veins/cm)		Plant	Genotype	Ratio rank1-rank2		Plant	Genotype	0	1	2	3	Average M cells		Plant	Genotype	0	1	2	3	4	Average M cells
W22-1	WT	72.6073		W22-1	WT	0.115385		W22-1	WT	0	0	15	2	2.05556		ME034V-1	WT	0	0	12	4	0	2.25
W22-2	WT	69.785		W22-2	WT	0.148148		W22-2	WT	0	1	38	3	2.04651		ME034V-3	WT	0	0	22	5	0	2.18519
W22-3	WT	76.7591		W22-3	WT	0.185185		W22-3	WT	0	1	30	2	2.05882		ME034V-4	WT	0	1	15	5	0	2.19048
W22-4	WT	78.769		W22-4	WT	0.111111		W22-4	WT	0	1	34	4	2.125		ME034V-5	WT	0	0	15	5	0	2.25
W22-5	WT	72.8597		W22-5	WT	0.0769231		W22-5	WT	0	2	28	0	2.03226		ME034V-6	WT	0	1	23	6	0	2.16667
W22-6	WT	84.2249		W22-6	WT	0.142857		W22-6	WT	0	5	27	1	2		ME034V-7	WT	0	0	20	7	0	2.25926
W22-7	WT	69.9036		W22-7	WT	0.137931		W22-7	WT	0	1	28	4	2.23529		ME034V-8	WT	0	1	22	10	1	2.32353
W22-8	WT	82.4545		W22-8	WT	0.151515		W22-8	WT	0	1	35	0	2.13514		ME034V-9	WT	0	0	24	6	0	2.2
433-1	Zmnkd1-Ds;Zmnkd2-Ds	78.5729		433-1	Zmnkd1-Ds;Zmnkd2-Ds	0.137931		433-1	Zmnkd1-Ds;Zmnkd2-Ds	0	3	32	0	1.88889		ME034V-10	WT	0	0	19	5	0	2.20833
433-2	Zmnkd1-Ds;Zmnkd2-Ds	77.9727		433-2	Zmnkd1-Ds;Zmnkd2-Ds	0.185185		433-2	Zmnkd1-Ds;Zmnkd2-Ds	0	3	30	1	1.94286		2053-4.7a-9-201	Svnkd-m1 (line 1)	0	0	15	4	0	2.21053
433-3	Zmnkd1-Ds;Zmnkd2-Ds	75.8294		433-3	Zmnkd1-Ds;Zmnkd2-Ds	0.166667		433-3	Zmnkd1-Ds;Zmnkd2-Ds	0	0	27	1	2.06897		2053-4.7a-9-206	Svnkd-m1 (line 1)	0	1	28	4	0	2.09091
433-4	Zmnkd1-Ds;Zmnkd2-Ds	79.5635		433-4	Zmnkd1-Ds;Zmnkd2-Ds	0.192308		433-4	Zmnkd1-Ds;Zmnkd2-Ds	0	1	32	0	2.02941		2053-4.7a-9-210	Svnkd-m1 (line 1)	0	1	35	6	0	2.11905
433-5	Zmnkd1-Ds;Zmnkd2-Ds	80.1034		433-5	Zmnkd1-Ds;Zmnkd2-Ds	0.125		433-5	Zmnkd1-Ds;Zmnkd2-Ds	0	2	40	3	2.08696		2053-22.7-2-202	Svnkd-m1 (line 2)	0	0	10	3	0	2.23077
433-6	Zmnkd1-Ds;Zmnkd2-Ds	71.3578		433-6	Zmnkd1-Ds;Zmnkd2-Ds	0.142857		433-6	Zmnkd1-Ds;Zmnkd2-Ds	0	1	32	1	2.11429		2053-22.7-2-203	Svnkd-m1 (line 2)	0	1	6	4	0	2.27273
433-7	Zmnkd1-Ds;Zmnkd2-Ds	79.5699		433-7	Zmnkd1-Ds;Zmnkd2-Ds	0.137931		433-7	Zmnkd1-Ds;Zmnkd2-Ds	0	2	30	2	2.14286		2053-22.7-2-204	Svnkd-m1 (line 2)	0	1	13	5	0	2.21053
433-8	Zmnkd1-Ds;Zmnkd2-Ds	70.9919		433-8	Zmnkd1-Ds;Zmnkd2-Ds	0.185185		433-8	Zmnkd1-Ds;Zmnkd2-Ds	0	2	30	1	2.14706
Welch two sample t-test on vein density				Welch two sample t-test on ratio rank1:rank2
								Welch two sample t-test on average number of M cells								ANOVA
t	-0.35075			t	-1.7283												Df	Sum squares	Mean square	F value	p
df	12.181			df	13.433			t	0.78505							Genotype	1	0.00489	0.00489	1.465	0.248
p	0.7318			p	0.1068			df	13.373							Residuals	13	0.0434	0.003339
								p	0.4461

## Sheet: Figure 6
		Number of M cell counts									Number of M cells
Plant	Genotype	3	4	5	6	7	Average M cells		Plant	Genotype	0	1	2	3	4	Average M cells
17666-17a-m1	Osscr1-m7;Osscr2-m3	0	3	10	3	0	5		ME034V-1	WT	0	0	12	4	0	2.25
17666-17a-m2	Osscr1-m7;Osscr2-m3	1	4	4	4	2	5.13333		ME034V-3	WT	0	0	22	5	0	2.18519
17666-17a-m3	Osscr1-m7;Osscr2-m3	0	2	6	4	0	5.16667		ME034V-4	WT	0	1	15	5	0	2.19048
17666-17a-m4	Osscr1-m7;Osscr2-m3	0	3	5	3	2	5.30769		ME034V-5	WT	0	0	15	5	0	2.25
17666-17a-m5	Osscr1-m7;Osscr2-m3	0	1	6	7	0	5.42857		ME034V-6	WT	0	1	23	6	0	2.16667
17667-13a-m1	Osscr1-m7;Osscr2-m10	0	1	9	5	2	5.47059		ME034V-7	WT	0	0	20	7	0	2.25926
17667-13a-m2	Osscr1-m7;Osscr2-m10	1	1	4	6	2	5.5		ME034V-8	WT	0	1	22	10	1	2.32353
17667-13a-m3	Osscr1-m7;Osscr2-m10	1	1	4	4	2	5.41667		ME034V-9	WT	0	0	24	6	0	2.2
17667-13a-m4	Osscr1-m7;Osscr2-m10	1	1	6	5	1	5.28571		ME034V-10	WT	0	0	19	5	0	2.20833
17667-13a-m5	Osscr1-m7;Osscr2-m10	0	3	4	2	0	4.88889		2052-6.5c-8-3	Svscr1-m1;Svscr2-m4	0	5	17	2	0	1.875
17667-13a-m6	Osscr1-m7;Osscr2-m10	0	6	5	1	1	4.76923		2052-6.5c-8-19	Svscr1-m1;Svscr2-m4	0	4	8	2	0	1.85714
17827-9a-9-B1-m1	Osscr1-m11;Osscr2-m4;Osnkd-m1	0	0	3	2	1	5.66667		2052-6.5c-8-24	Svscr1-m1;Svscr2-m4	0	3	8	1	0	1.83333
17827-9a-9-B1-m4	Osscr1-m11;Osscr2-m4;Osnkd-m1	0	2	9	3	1	5.2		2052-6.5c-8-25	Svscr1-m1;Svscr2-m4	0	5	12	5	1	2.08696
17827-9a-9-B1-m5	Osscr1-m11;Osscr2-m4;Osnkd-m1	0	2	5	4	1	5.33333		2052-6.5c-8-37	Svscr1-m1;Svscr2-m4	0	9	15	3	0	1.77778
17827-9a-9-B1-m6	Osscr1-m11;Osscr2-m4;Osnkd-m1	0	1	5	6	1	5.53846		2052-6.5c-8-39	Svscr1-m1;Svscr2-m4	0	2	4	3	0	2.11111
17827-9a-9-B1-m7	Osscr1-m11;Osscr2-m4;Osnkd-m1	1	3	4	2	3	5.23077		2052-6.5c-8-43	Svscr1-m1;Svscr2-m4	1	11	16	3	0	1.67742
17827-10a-1-8-m1	Osscr1-m7;Osscr2-m9;Osnkd-m9	0	2	9	5	1	5.29412		2052-6.5c-8-53	Svscr1-m1;Svscr2-m4	0	3	8	1	0	1.83333
17827-10a-1-8-m2	Osscr1-m7;Osscr2-m9;Osnkd-m9	1	3	9	4	1	5.05556		2054-21.15b-45-216	Svscr1-m2;Svscr2-m1;Svnkd-m1	0	4	14	3	0	1.95238
17827-10a-1-8-m3	Osscr1-m7;Osscr2-m9;Osnkd-m9	1	1	8	4	2	5.3125		2054-21.15b-45-225	Svscr1-m2;Svscr2-m1;Svnkd-m1	2	9	8	3	0	1.54545
17828-5a-5-m3	Osscr1-m10;Osscr2-m9;Osnkd-m9	1	3	6	5	2	5.23529		2054-21.15b-45-229	Svscr1-m2;Svscr2-m1;Svnkd-m1	0	0	6	2	0	2.25
17828-5a-5-m4	Osscr1-m10;Osscr2-m9;Osnkd-m9	0	2	4	4	2	5.5		2054-21.15b-45-232	Svscr1-m2;Svscr2-m1;Svnkd-m1	1	4	14	2	0	1.80952
17828-5a-5-m5	Osscr1-m10;Osscr2-m9;Osnkd-m9	0	2	7	3	0	5.08333		2054-21.15b-45-233	Svscr1-m2;Svscr2-m1;Svnkd-m1	2	6	6	2	0	1.5
17828-5a-5-m6	Osscr1-m10;Osscr2-m9;Osnkd-m9	1	3	8	5	0	5		2054-21.15b-45-240	Svscr1-m2;Svscr2-m1;Svnkd-m1	1	2	9	1	0	1.76923
									2054-21.15b-45-243	Svscr1-m2;Svscr2-m1;Svnkd-m1	0	5	7	3	0	1.86667
									2054-21.15b-45-263	Svscr1-m2;Svscr2-m1;Svnkd-m1	0	2	5	3	0	2.1
ANOVA									2054-21.15b-45-287 (L3)	Svscr1-m2;Svscr2-m1;Svnkd-m1	1	5	3	2	0	1.54545
	Df	Sum squares	Mean square	F value	p				2054-21.15b-45-289	Svscr1-m2;Svscr2-m1;Svnkd-m1	0	11	7	1	1	1.6
Genotype	4	0.1279	0.03199	0.603	0.666
Residuals	18	0.9552	0.05306						ANOVA
										Df	Sum squares	Mean square	F value	p
									Genotype	2	0.9614	0.4807	15.34	5.12e-05
									Residuals	24	0.7522	0.0313
									TukeyHSD	diff	lwr	upr	p adj
									WT - Svscr1-m1;Svscr2-m4	-0.34443	-0.559261	-0.129598	0.00146119
									WT - Svscr1-m2;Svscr2-m1;Svnkd-m1	-0.432068	-0.635208	-0.228928	5.45708e-05
									Svscr1-m1;Svscr2-m4 - Svscr1-m2;Svscr2-m1;Svnkd-m1	-0.0876382	-0.297354	0.122078	0.557347

## Sheet: Figure 7
											Number of M cells
Plant	Genotype	Genotype_stats_code	vein density (veins/cm)	Ratiorank1:rank2	%clustered	%veins >2		Plant	Genotype	Genotype_stats_code	0	1	2	3	Average M cells
W22-1	WT	A	91.043	0.169811	0	0		W22-1	WT	A	0	9	51	0	1.85
W22-2	WT	A	81.8235	0.151515	0	0		W22-2	WT	A	0	1	31	0	1.96875
W22-3	WT	A	96.0805	0.12766	0	0		W22-3	WT	A	0	6	45	1	1.90385
W22-4	WT	A	82.4332	0.166667	3.44828	0		W22-4	WT	A	1	2	32	0	1.88571
W22-5	WT	A	99.6958	0.130435	3.38983	0		W22-5	WT	A	1	7	34	0	1.78571
W22-6	WT	A	98.1524	0.114286	0	0		W22-6	WT	A	0	3	34	1	1.94737
433-1 (Dec)	Zmnkd1-Ds;Zmnkd2-Ds	B	89.5171	0.142857	0	0		433-1 (Dec)	Zmnkd1-Ds;Zmnkd2-Ds	B	1	6	22	0	1.72414
433-2 (Dec)	Zmnkd1-Ds;Zmnkd2-Ds	B	88.897	0.16129	0	0		433-2 (Dec)	Zmnkd1-Ds;Zmnkd2-Ds	B	0	2	31	0	1.93939
433-1 (Feb)	Zmnkd1-Ds;Zmnkd2-Ds	B	79.8085	0.136364	0	0		433-1 (Feb)	Zmnkd1-Ds;Zmnkd2-Ds	B	0	3	22	1	1.92308
433-2 (Feb)	Zmnkd1-Ds;Zmnkd2-Ds	B	86.8307	0.12	5.88235	0		433-2 (Feb)	Zmnkd1-Ds;Zmnkd2-Ds	B	2	1	23	0	1.80769
433-3 (Feb)	Zmnkd1-Ds;Zmnkd2-Ds	B	89.5701	0.185185	6.66667	0		433-3 (Feb)	Zmnkd1-Ds;Zmnkd2-Ds	B	1	2	21	0	1.83333
434-1 (Feb)	Zmnkd1-Ds;Zmnkd2-Ds	B	81.9309	0.1	0	0		434-1 (Feb)	Zmnkd1-Ds;Zmnkd2-Ds	B	0	2	35	2	2
434-2 (Feb)	Zmnkd1-Ds;Zmnkd2-Ds	B	88.0426	0.181818	0	0		434-2 (Feb)	Zmnkd1-Ds;Zmnkd2-Ds	B	0	2	32	0	1.94118
434-3 (Feb)	Zmnkd1-Ds;Zmnkd2-Ds	B	93.7275	0.137931	10	0		434-3 (Feb)	Zmnkd1-Ds;Zmnkd2-Ds	B	2	3	30	0	1.8
423-1	Zmscr1-m2;Zmscr1h-m1	C	109.769	0.56	18.3333	5		423-1	Zmscr1-m2;Zmscr1h-m1	C	6	18	15	0	1.23077
423-2	Zmscr1-m2;Zmscr1h-m1	C	108.424	0.386364	21.7949	3.84615		423-2	Zmscr1-m2;Zmscr1h-m1	C	9	29	22	0	1.21667
423-3	Zmscr1-m2;Zmscr1h-m1	C	104.361	0.326087	14.9254	0		423-3	Zmscr1-m2;Zmscr1h-m1	C	5	25	33	0	1.44444
423-4	Zmscr1-m2;Zmscr1h-m1	C	98.1818	0.5	29.6296	0		423-4	Zmscr1-m2;Zmscr1h-m1	C	8	12	15	0	1.2
312-6-1	Zmscr1-m2;Zmscr1h-m1	C	100.322		7.14286	0		312-6-2	Zmscr1-m2;Zmscr1h-m1	C	2	11	12	0	1.4
312-6-2	Zmscr1-m2;Zmscr1h-m1	C	100.733	0.315789	12.1212	0		312-6-3	Zmscr1-m2;Zmscr1h-m1	C	1	17	27	0	1.57778
312-6-3	Zmscr1-m2;Zmscr1h-m1	C	96.7742	0.461538	4.34783	0		312-5-1	Zmscr1-m2;Zmscr1h-m1	C	2	19	16	0	1.37838
312-6-4	Zmscr1-m2;Zmscr1h-m1	C	97.8474	0.388889	9.09091	5.45455		312-5-2	Zmscr1-m2;Zmscr1h-m1	C	4	20	12	0	1.22222
312-5-1	Zmscr1-m2;Zmscr1h-m1	C	116.39	0.513514	8.16327	0		227-5-#1-4-3	Zmscr1-m2;Zmscr1h-m1;Zmnkd1-Ds;Zmnkd2-Ds	D	19	26	8	0	0.792453
312-5-2	Zmscr1-m2;Zmscr1h-m1	C	104.462	0.516129	11.8644	5.08475		227-5-#1-4-9	Zmscr1-m2;Zmscr1h-m1;Zmnkd1-Ds;Zmnkd2-Ds	D	9	17	8	0	0.970588
227-5-#1-4-3	Zmscr1-m2;Zmscr1h-m1;Zmnkd1-Ds;Zmnkd2-Ds	D	109.827	0.5625	41.5584	18.1818		227-5-#1-4-12	Zmscr1-m2;Zmscr1h-m1;Zmnkd1-Ds;Zmnkd2-Ds	D	11	20	5	0	0.833333
227-5-#1-4-9	Zmscr1-m2;Zmscr1h-m1;Zmnkd1-Ds;Zmnkd2-Ds	D	93.2339	0.7	45.7143	11.4286		227-5-#1-4-13	Zmscr1-m2;Zmscr1h-m1;Zmnkd1-Ds;Zmnkd2-Ds	D	13	32	4	0	0.816327
227-5-#1-4-12	Zmscr1-m2;Zmscr1h-m1;Zmnkd1-Ds;Zmnkd2-Ds	D	98.5874	0.3	40.4255	14.8936		227-5-#1-4-14	Zmscr1-m2;Zmscr1h-m1;Zmnkd1-Ds;Zmnkd2-Ds	D	13	24	5	0	0.809524
227-5-#1-4-13	Zmscr1-m2;Zmscr1h-m1;Zmnkd1-Ds;Zmnkd2-Ds	D	108.44	0.382353	38.3333	15		227-5-#1-4-15	Zmscr1-m2;Zmscr1h-m1;Zmnkd1-Ds;Zmnkd2-Ds	D	8	18	7	1	1.02941
227-5-#1-4-14	Zmscr1-m2;Zmscr1h-m1;Zmnkd1-Ds;Zmnkd2-Ds	D	105.197	0.555556	44	20		227-5-#1-4-16	Zmscr1-m2;Zmscr1h-m1;Zmnkd1-Ds;Zmnkd2-Ds	D	13	23	4	0	0.775
227-5-#1-4-15	Zmscr1-m2;Zmscr1h-m1;Zmnkd1-Ds;Zmnkd2-Ds	D	110.949	0.391304	36.8421	15.7895		227-5-#1-4-17	Zmscr1-m2;Zmscr1h-m1;Zmnkd1-Ds;Zmnkd2-Ds	D	16	16	6	0	0.736842
227-5-#1-4-16	Zmscr1-m2;Zmscr1h-m1;Zmnkd1-Ds;Zmnkd2-Ds	D	103.867	0.62963	48.9362	19.1489		227-5-#1-4-22	Zmscr1-m2;Zmscr1h-m1;Zmnkd1-Ds;Zmnkd2-Ds	D	8	16	6	0	0.933333
227-5-#1-4-17	Zmscr1-m2;Zmscr1h-m1;Zmnkd1-Ds;Zmnkd2-Ds	D	98.2226	0.571429	64.2857	35.7143		227-5-#1-4-23	Zmscr1-m2;Zmscr1h-m1;Zmnkd1-Ds;Zmnkd2-Ds	D	11	25	8	0	0.931818
227-5-#1-4-22	Zmscr1-m2;Zmscr1h-m1;Zmnkd1-Ds;Zmnkd2-Ds	D	99.7182	0.347826	32.6087	6.52174		227-5-#1-4-27	Zmscr1-m2;Zmscr1h-m1;Zmnkd1-Ds;Zmnkd2-Ds	D	20	31	11	3	0.953846
227-5-#1-4-23	Zmscr1-m2;Zmscr1h-m1;Zmnkd1-Ds;Zmnkd2-Ds	D	103.8	0.428571	38	18
227-5-#1-4-27	Zmscr1-m2;Zmscr1h-m1;Zmnkd1-Ds;Zmnkd2-Ds	D	101.273	0.425	41.4286	27.1429
								ANOVA- average number of M cells
									Df	Sum squares	Mean square	F value	p
ANOVA- vein density								Genotype	3	6.325	2.1084	199.2	<2e-16
	Df	Sum squares	Mean square	F value	p			Residuals	29	0.307	0.0106
Genotype	3	1768	589.3	16.62	1.28e-06
Residuals	31	1099	35.5
								TukeyHSD - average number of M cells
									diff	lwr	upr	p adj
TukeyHSD - vein density								B-A	-0.0191308	-0.170529	0.132267	0.985683
	diff	lwr	upr	p adj				C-A	-0.55645	-0.707848	-0.405052	3.775e-10
B-A	-4.24755	-12.9757	4.48063	0.557071				D-A	-1.0191	-1.16137	-0.876823	3.55271e-15
C-A	12.1884	3.84261	20.5341	0.00217452				C-B	-0.537319	-0.677486	-0.397152	1.44087e-10
D-A	11.4724	3.2702	19.6747	0.00341142				D-B	-0.999967	-1.13023	-0.869707	3.55271e-15
C-B	16.4359	8.76985	24.102	1.18299e-05				D-C	-0.462648	-0.592908	-0.332388	8.15677e-10
D-B	15.72	8.21041	23.2296	1.748e-05
D-C	-0.715902	-7.77735	6.34555	0.992572
ANOVA- ratio rank1:rank2
	Df	Sum squares	Mean square	F value	p
Genotype	3	0.8431	0.28103	35.62	5.18e-10
Residuals	30	0.2367	0.00789
TukeyHSD - ratio rank1:rank2
	diff	lwr	upr	p adj
B-A	0.00228515	-0.128159	0.132729	0.99996
C-A	0.297528	0.170228	0.424828	3.0034e-06
D-A	0.337893	0.215309	0.460476	1.37685e-07
C-B	0.295243	0.177878	0.412607	7.9658e-07
D-B	0.335607	0.223376	0.447839	2.62344e-08
D-C	0.0403647	-0.0681971	0.148926	0.744292
ANOVA- % fused
	Df	Sum squares	Mean square	F value	p
Genotype	3	10631	3544	93.41	1.29e-15
Residuals	31	1176	38
TukeyHSD - % fused
	diff	lwr	upr	p adj
B-A	1.67894	-7.34898	10.7069	0.957345
C-A	11.8609	3.2286	20.4933	0.0040766
D-A	41.7815	33.2976	50.2654	2.08722e-13
C-B	10.182	2.25268	18.1113	0.00771718
D-B	40.1025	32.3351	47.87	1.18128e-13
D-C	29.9205	22.6166	37.2245	1.43463e-11
ANOVA- % >2 fused veins
	Df	Sum squares	Mean square	F value	p
Genotype	3	2342.4	780.8	36.8	2.46e-10
Residuals	31	657.7	21.2
TukeyHSD - % >2 fused veins
	diff	lwr	upr	p adj
B-A	5.32907e-15	-6.75148	6.75148	1
C-A	1.93854	-4.51711	8.39419	0.846914
D-A	18.3474	12.0027	24.692	4.33935e-08
C-B	1.93854	-3.99135	7.86844	0.811444
D-B	18.3474	12.5385	24.1563	6.52786e-09
D-C	16.4089	10.9466	21.8711	1.93954e-08

## Sheet: Figure 8
Plant	Genotype	Genotype_stats_code	vein density (veins/cm)				Plant	Genotype	Genotype_stats_code	Veins between 1st two laterals
W22-1	WT	A	215.959				W22-1	WT	A	8
W22-2	WT	A	197.03				W22-2	WT	A	8
W22-3	WT	A	172.504				W22-3	WT	A	8
W22-4	WT	A	183.743				scr-1	Zmscr1-m2;Zmscr1h-m1	B	5
nkd-1	Zmnkd1-Ds;Zmnkd2-Ds	B	204.978				scr-2	Zmscr1-m2;Zmscr1h-m1	B	7
nkd-2	Zmnkd1-Ds;Zmnkd2-Ds	B	193.196				scr-3	Zmscr1-m2;Zmscr1h-m1	B	8
nkd-3	Zmnkd1-Ds;Zmnkd2-Ds	B	247.525				nkd-1	Zmnkd1-Ds;Zmnkd2-Ds	C	9
423-K2	Zmscr1-m2;Zmscr1h-m1	C	197.269				nkd-2	Zmnkd1-Ds;Zmnkd2-Ds	C	12
423-K6	Zmscr1-m2;Zmscr1h-m1	C	169.399				nkd-3	Zmnkd1-Ds;Zmnkd2-Ds	C	10
423-K9	Zmscr1-m2;Zmscr1h-m1	C	182.119				scrnkdHET-1	Zmscr1-m2;Zmscr1h-m1;Zmnkd1-Ds;Zmnkd2-Ds hetparent	D	8
423-K12	Zmscr1-m2;Zmscr1h-m1	C	174.292				scrnkdHET-2	Zmscr1-m2;Zmscr1h-m1;Zmnkd1-Ds;Zmnkd2-Ds hetparent	D	6
280-K6	Zmscr1-m2;Zmscr1h-m1;Zmnkd1-Ds;Zmnkd2-Ds hetparent	D	135.593				scrnkdHET-3	Zmscr1-m2;Zmscr1h-m1;Zmnkd1-Ds;Zmnkd2-Ds hetparent	D	7
280-K10	Zmscr1-m2;Zmscr1h-m1;Zmnkd1-Ds;Zmnkd2-Ds hetparent	D	172.414				scrnkd-HOM-1	Zmscr1-m2;Zmscr1h-m1;Zmnkd1-Ds;Zmnkd2-Ds homparent	E	13
280-K12	Zmscr1-m2;Zmscr1h-m1;Zmnkd1-Ds;Zmnkd2-Ds hetparent	D	150.376				scrnkd-HOM-2	Zmscr1-m2;Zmscr1h-m1;Zmnkd1-Ds;Zmnkd2-Ds homparent	E	11
280-K13	Zmscr1-m2;Zmscr1h-m1;Zmnkd1-Ds;Zmnkd2-Ds hetparent	D	164.87				scrnkd-HOM-3	Zmscr1-m2;Zmscr1h-m1;Zmnkd1-Ds;Zmnkd2-Ds homparent	E	9
227-K3	Zmscr1-m2;Zmscr1h-m1;Zmnkd1-Ds;Zmnkd2-Ds homparent	E	181.269
227-K10	Zmscr1-m2;Zmscr1h-m1;Zmnkd1-Ds;Zmnkd2-Ds homparent	E	186.824
227-K11	Zmscr1-m2;Zmscr1h-m1;Zmnkd1-Ds;Zmnkd2-Ds homparent	E	175.362
227-K13	Zmscr1-m2;Zmscr1h-m1;Zmnkd1-Ds;Zmnkd2-Ds homparent	E	254.557
ANOVA- average number of M cells							ANOVA- average number of veins between 1st two lateral veins
	Df	Sum squares	Mean square	F value	p			Df	Sum squares	Mean square	F value	p
Genotype	4	7173	1793.2	3.127	0.0493		Genotype	4	46.27	11.567	5.983	0.0101
Residuals	14	8029	573.5				Residuals	10	19.33	1.933
TukeyHSD - average number of M cells							TukeyHSD - average number of veins between 1st two lateral veins
	diff	lwr	upr	p adj				diff	lwr	upr	p adj
B-A	22.9238	-34.0684	79.9161	0.722			B-C	-3.66667	-7.40301	0.069674	0.0549948
C-A	-11.5395	-64.3041	41.2251	0.957291			D-C	-3.33333	-7.06967	0.403007	0.0865083
D-A	-36.4959	-89.2605	16.2687	0.251786			E-C	0.666667	-3.06967	4.40301	0.97399
E-A	7.19372	-45.5709	59.9583	0.99242			A-C	-2.33333	-6.06967	1.40301	0.308765
C-B	-34.4633	-91.4556	22.529	0.3688			D-B	0.333333	-3.40301	4.06967	0.998089
D-B	-59.4197	-116.412	-2.42746	0.0392511			E-B	4.33333	0.596993	8.06967	0.0221329
E-B	-15.7301	-72.7224	41.2622	0.906702			A-B	1.33333	-2.40301	5.06967	0.765178
D-C	-24.9564	-77.721	27.8082	0.594161			E-D	4	0.263659	7.73634	0.0348614
E-C	18.7332	-34.0314	71.4978	0.800631			A-D	1	-2.73634	4.73634	0.897634
E-D	43.6896	-9.07498	96.4542	0.128057			A-E	-3	-6.73634	0.736341	0.134886

## Sheet: Figure S7
			Number of M cells
Plant	Genotype	Genotype_stats_code	0	1	2	3	4	Average M cells
ME034V-1	WT	A	0	0	8	8	0	2.5
ME034V-2	WT	A	0	0	21	12	1	2.41176
ME034V-3	WT	A	0	1	23	9	0	2.24242
ME034V-4	WT	A	0	2	21	10	0	2.24242
ME034V-5	WT	A	0	2	17	4	0	2.08696
ME034V-6	WT	A	0	1	22	14	0	2.35135
ME034V-7	WT	A	0	1	20	15	0	2.38889
ME034V-8	WT	A	0	0	26	11	0	2.2973
2052-6.5c-21-11-2	Svscr1-m1;Svscr2-m3	B	0	8	12	5	0	1.88
2052-6.5c-21-11-3	Svscr1-m1;Svscr2-m3	B	0	1	9	3	0	2.15385
2052-6.5c-21-11-4	Svscr1-m1;Svscr2-m3	B	0	2	7	3	0	2.08333
2052-6.5c-21-11-5	Svscr1-m1;Svscr2-m3	B	0	2	4	2	0	2
2052-6.5c-21-11-9	Svscr1-m1;Svscr2-m3	B	0	2	8	1	0	1.90909
2052-6.5c-21-11-13	Svscr1-m1;Svscr2-m3	B	0	2	9	2	0	2
2052-6.5c-21-11-18	Svscr1-m1;Svscr2-m3	B	0	3	4	1	0	1.75
2054-7.9a-18-12-1	Svscr1-m2;Svscr2-m1	C	0	0	10	4	0	2.28571
2054-7.9a-18-12-2	Svscr1-m2;Svscr2-m1	C	0	7	10	5	0	1.90909
2054-7.9a-18-12-5	Svscr1-m2;Svscr2-m1	C	0	6	12	2	0	1.8
2054-7.9a-18-12-6	Svscr1-m2;Svscr2-m1	C	0	8	7	1	0	1.5625
2054-7.9a-18-12-8	Svscr1-m2;Svscr2-m1	C	0	2	7	1	0	1.9
2054-7.9a-18-12-11	Svscr1-m2;Svscr2-m1	C	0	0	8	3	0	2.27273
2054-7.9a-18-12-29	Svscr1-m2;Svscr2-m1	C	0	8	17	2	0	1.77778
2054-21.15b-45-9	Svscr1-m4;Svscr2-m1;Svnkd-m1	D	0	1	6	3	0	2.2
2054-21.15b-45-15	Svscr1-m4;Svscr2-m1;Svnkd-m1	D	0	5	6	5	0	2
2054-21.15b-45-14	Svscr1-m4;Svscr2-m1;Svnkd-m1	D	0	10	13	0	0	1.56522
2054-21.15b-45-10	Svscr1-m4;Svscr2-m1;Svnkd-m1	D	1	5	6	0	0	1.41667
2054-21.15b-45-13	Svscr1-m4;Svscr2-m1;Svnkd-m1	D	2	3	7	2	0	1.64286
2057-4.1-1-3-4	Svscr1-m1;Svscr2-m2;Svnkd-m1	E	2	1	3	2	0	1.625
2057-4.1-1-3-13	Svscr1-m1;Svscr2-m2;Svnkd-m1	E	0	0	9	1	0	2.1
2057-4.1-1-3-14	Svscr1-m1;Svscr2-m2;Svnkd-m1	E	0	4	3	4	0	2
2057-4.1-1-3-52	Svscr1-m1;Svscr2-m2;Svnkd-m1	E	0	2	6	2	0	2
2057-4.1-1-3-18	Svscr1-m1;Svscr2-m2;Svnkd-m1	E	1	1	8	0	0	1.7
2057-4.1-1-3-23	Svscr1-m1;Svscr2-m2;Svnkd-m1	E	0	6	8	2	0	1.75
2057-4.1-1-3-24	Svscr1-m1;Svscr2-m2;Svnkd-m1	E	1	2	6	4	0	2
ANOVA- average number of M cells
	Df	Sum squares	Mean square	F value	p
Genotype	4	1.209	0.30215	6.906	0.000494
Residuals	29	1.269	0.04375
TukeyHSD - average number of M cells
	diff	lwr	upr	p adj
B-A	-0.3471	-0.66178	-0.032419	0.0250324
C-A	-0.385451	-0.700132	-0.0707705	0.0105219
D-A	-0.55019	-0.896815	-0.203565	0.000659732
E-A	-0.432996	-0.747676	-0.118315	0.00340494
C-B	-0.0383515	-0.363352	0.286649	0.996849
D-B	-0.20309	-0.559111	0.15293	0.474271
E-B	-0.0858958	-0.410897	0.239105	0.937662
D-C	-0.164739	-0.52076	0.191282	0.66616
E-C	-0.0475443	-0.372545	0.277457	0.992798
E-D	0.117195	-0.238826	0.473215	0.871905

## Sheet: Figure S9
Plant	Genotype	Genotype_stats_code	% clustered veins		Plant	Genotype	Genotype_stats_code	% clustered veins		Plant	Genotype	Genotype_stats_code	% clustered veins
312-6-1	Zmscr1-m2;Zmscr1h-m1_preoutcross	A	7.14286		W22-1	WT	A	7.54717		W22-1	WT	A	0
312-6-2	Zmscr1-m2;Zmscr1h-m1_preoutcross	A	12.1212		W22-2	WT	A	0		W22-2	WT	A	0
312-6-3	Zmscr1-m2;Zmscr1h-m1_preoutcross	A	4.34783		W22-3	WT	A	0		W22-3	WT	A	0
312-6-4	Zmscr1-m2;Zmscr1h-m1_preoutcross	A	9.09091		W22-4	WT	A	0		W22-4	WT	A	0
312-5-1	Zmscr1-m2;Zmscr1h-m1_preoutcross	A	8.16327		423-6-34-m1	Zmscr1-m2;Zmscr1h-m1	B	15.3846		423-6-34-m1	Zmscr1-m2;Zmscr1h-m1	B	3.07692
312-5-2	Zmscr1-m2;Zmscr1h-m1_preoutcross	A	11.8644		423-6-34-m2	Zmscr1-m2;Zmscr1h-m1	B	4.54545		423-6-34-m2	Zmscr1-m2;Zmscr1h-m1	B	7.69231
358-3-m1	Zmscr1-m2;Zmscr1h-m1;Zmnkd1-Ds/+;ZmNKD2_outcross	B	21.9512		423-6-34-m3	Zmscr1-m2;Zmscr1h-m1	B	10.5263		423-6-34-m4	Zmscr1-m2;Zmscr1h-m1	B	0
358-3-m2	Zmscr1-m2;Zmscr1h-m1;ZmNKD1;ZmNKD2_outcross	B	9.7561		423-6-34-m4	Zmscr1-m2;Zmscr1h-m1	B	7.59494		423-6-34-m6	Zmscr1-m2;Zmscr1h-m1	B	8.10811
358-8-m1	Zmscr1-m2;Zmscr1h-m1;ZmNKD1;Zmnkd2-Ds_outcross	B	7.27273		PB18 236-4-m1	Zmscr1-m2;Zmscr1h-m1;Zmnkd1-Ds;Zmnkd2-Ds_independentoutcross1	C	27.2727		PB18 236-4-m1	Zmscr1-m2;Zmscr1h-m1;Zmnkd1-Ds;Zmnkd2-Ds_independentoutcross1	C	15.8537
358-8-m2	Zmscr1-m2;Zmscr1h-m1;ZmNKD1;Zmnkd2-Ds/+_outcross	B	6.12245		PB18 236-4-m2	Zmscr1-m2;Zmscr1h-m1;Zmnkd1-Ds;Zmnkd2-Ds_independentoutcross1	C	29.3578		PB18 236-4-m3	Zmscr1-m2;Zmscr1h-m1;Zmnkd1-Ds;Zmnkd2-Ds_independentoutcross1	C	19.4175
358-8-m4	Zmscr1-m2;Zmscr1h-m1;Zmnkd1-Ds/+;ZmNKD2_outcross	B	12.766		PB18 236-4-m3	Zmscr1-m2;Zmscr1h-m1;Zmnkd1-Ds;Zmnkd2-Ds_independentoutcross1	C	45.1923		PB18 236-4-m4	Zmscr1-m2;Zmscr1h-m1;Zmnkd1-Ds;Zmnkd2-Ds_independentoutcross1	C	21.978
					PB18 236-4-m4	Zmscr1-m2;Zmscr1h-m1;Zmnkd1-Ds;Zmnkd2-Ds_independentoutcross1	C	54.3478		PB18 236-4-m6	Zmscr1-m2;Zmscr1h-m1;Zmnkd1-Ds;Zmnkd2-Ds_independentoutcross1	C	6.12245
					PB18 236-4-m5	Zmscr1-m2;Zmscr1h-m1;Zmnkd1-Ds;Zmnkd2-Ds_independentoutcross1	C	37.7049
					228-6-7	Zmscr1-m2;Zmscr1h-m1;Zmnkd1-Ds;Zmnkd2-Ds_independentoutcross2	D	46.9697
					228-6-8	Zmscr1-m2;Zmscr1h-m1;Zmnkd1-Ds;Zmnkd2-Ds_independentoutcross2	D	37.3134
					228-6-m2	Zmscr1-m2;Zmscr1h-m1;Zmnkd1-Ds;Zmnkd2-Ds_independentoutcross2	D	31.6456
ANOVA- outcross % fused veins
	Df	Sum squares	Mean square	F value	p
Genotype	1	21.16	21.16	0.933	0.359
Residuals	9	204.11	22.68
ANOVA- independent seed packet % fused veins
	Df	Sum squares	Mean square	F value	p
Genotype	3	4479	1493	24.46	2.12e-05
Residuals	12	732	61
TukeyHSD- independent seed packet % fused veins
	diff	lwr	upr	p adj
B-A	7.62604	-8.77551	24.0276	0.533753
C-A	36.8883	21.3284	52.4482	6.97117e-05
D-A	36.7561	19.0404	54.4718	0.000246585
C-B	29.2623	13.7024	44.8222	0.000595918
D-B	29.1301	11.4144	46.8458	0.00184636
D-C	-0.132216	-17.0717	16.8072	0.999995
ANOVA- leaf 6 % fused veins
	Df	Sum squares	Mean square	F value	p
Genotype	2	529.3	264.65	12.52	0.00251
Residuals	9	190.3	21.14
TukeyHSD- leaf 6 % fused veins
	diff	lwr	upr	p adj
B-A	4.72	-4.35761	13.7976	0.357106
C-A	15.8425	6.76489	24.9201	0.00227185
C-B	11.1225	2.04489	20.2001	0.0188322
